# Supplementary material for: 25-Hydroxyvitamin D Status and Its Predictors in Greek and Cypriot Subsets of the UK Biobank Cohort
Source: Nutrients. 2025 Oct 17;17(20):3267. doi: 10.3390/nu17203267 (PMC12567200; doi:10.3390/nu17203267)
Supplement: Supplementary file 1 [file nutrients-17-03267-s001.zip]

Archive with 1 entries (1 files):
- nutrients-3719200-supplementary.pdf
